# Supplementary material for: Association of Genomic Alterations with the Presence of Serum Monoclonal Proteins in Chronic Lymphocytic Leukemia
Source: Cells. 2024 Nov 7;13(22):1839. doi: 10.3390/cells13221839 (PMC11592641; doi:10.3390/cells13221839)
Supplement: Supplementary file 1 [file cells-13-01839-s001.zip]

Archive with 1 entries (1 files):
- cells-3244281-supplementary.pdf
